# Supplementary material for: Preparation of nanoliposomes containing HER2/neu (P5+435) peptide and evaluation of their immune responses and anti-tumoral effects as a prophylactic vaccine against breast cancer
Source: PLoS One. 2020 Dec 10;15(12):e0243550. doi: 10.1371/journal.pone.0243550 (PMC7728212; doi:10.1371/journal.pone.0243550)
Supplement: S1 File — (ZIP) [file pone.0243550.s001.zip]

Archive with 4 entries (4 files):
- Supporting Information/11ISO .029
- Supporting Information/12CD4 .014
- Supporting Information/12CD8 .027
- Supporting Information/Gel.jpg
